# Supplementary material for: Women’s Media Use and Preferences of Media-Based Interventions on Lifestyle-Related Risk Factors in Gynecological and Obstetric Care: A Cross-Sectional Multi-Center Study in Germany
Source: Int J Environ Res Public Health. 2021 Sep 18;18(18):9840. doi: 10.3390/ijerph18189840 (PMC8466324; doi:10.3390/ijerph18189840)
Supplement: Supplementary file 1 [file ijerph-18-09840-s001.zip]

Archive with 1 entries (1 files):
- ijerph-1352281-Supplementary.pdf
